# Supplementary material for: In Vitro Evaluation of Antimicrobial Effect of Phytobiotics Mixture on Salmonella spp. Isolated from Chicken Broiler
Source: Antibiotics (Basel). 2022 Jun 28;11(7):868. doi: 10.3390/antibiotics11070868 (PMC9312233; doi:10.3390/antibiotics11070868)
Supplement: Supplementary file 1 [file antibiotics-11-00868-s001.zip]

Archive with 1 entries (1 files):
- antibiotics-1783214-supplementary.pdf
